# Supplementary material for: A deformation energy model reveals sequence-dependent property of nucleosome positioning
Source: Chromosoma. 2021 Jan 16;130(1):27–40. doi: 10.1007/s00412-020-00750-9 (PMC7889546; doi:10.1007/s00412-020-00750-9)
Supplement: Supplementary file 2 — (XLSX 13 kb) [file 412_2020_750_MOESM2_ESM.xlsx]

## Sheet: Pearson Corr Coefficient
GSM4193153_WT1_xl_CpG_2U_240min_refill_at_180min	GSM4193154_WT1_xl_CpG_2U_180min	GSM4193158_WT1_xl_CpG_2U_45min	GSM4193160_WT1_xl_CpG_2U_90min	GSM4193166_WT4_xl_CpG_2U_240min_refill_at_180min	GSM4193168_WT4_xl_CpG_2U_15min	GSM4193172_WT4_xl_CpG_2U_45min	GSM4193174_WT4_xl_CpG_2U_90min	GSM4193176_WT5_xl_1_CpG_2U_180min_refill_at_90min	GSM4193177_WT5_xl_1_CpG_2U_90min	GSM4193181_WT5_xl_20_CpG_2U_180min_refill_at_90min	GSM4193182_WT5_xl_20_CpG_2U_90min	GSM4193186_WT5_xl_5_CpG_2U_180min_refill_at_90min	GSM4193187_WT5_xl_5_CpG_2U_90min	GSM4193214_in_vitro_chromatin_high_dens_CpG_10000U_30min_MgCl2	GSM4193216_in_vitro_chromatin_high_dens_CpG_40000U_120min_refill_at_60min_MgCl2	GSM4193218_in_vitro_chromatin_high_dens_CpG_40000U_30min_MgCl2	GSM4193220_in_vitro_chromatin_low_dens_CpG_10000U_30min_MgCl2	GSM4193222_in_vitro_chromatin_low_dens_CpG_40000U_120min_refill_at_60min_MgCl2	GSM4193057_WT1_xl_MNase
0.052532	0.069797	0.048739	0.050207	0.088413	0.100283	0.087229	0.064186	0.010403	-0.076774	0.07194	0.069508	0.071919	0.083358	-0.215195	-0.225365	0.091957	0.044435	0.078327	0.39004
-0.029282	-0.019058	-0.02864	-0.026995	0.004383	0.016385	0.001648	-0.016248	-0.096851	-0.134046	-0.031589	-0.035098	-0.018132	-0.025858	-0.213241	-0.235138	0.067376	-0.042601	-0.013799	0.355101
0.099452	0.101719	0.090715	0.102131	0.125167	0.144657	0.128667	0.076883	0.012412	-0.024693	0.069905	0.079388	0.067496	0.079902	-0.236535	-0.241132	0.011104	0.097113	0.101565	0.386729
-0.035029	-0.01882	-0.035011	-0.026249	-0.00475	-0.000758	-0.008461	-0.015158	-0.087193	-0.145391	-0.032105	-0.032101	-0.015811	-0.025671	-0.227969	-0.242332	0.08897	-0.046969	-0.023536	0.347269
-0.041724	-0.029228	-0.042495	-0.03294	-0.017948	-0.002665	-0.016059	-0.022194	-0.103904	-0.150962	-0.054729	-0.053046	-0.030856	-0.042474	-0.254933	-0.26379	0.072135	-0.061555	-0.031447	0.350401
-0.005889	0.001692	0.017673	-0.006221	0.024724	0.056752	0.03906	-0.006585	-0.104621	-0.156961	-0.014476	-0.017712	-0.003049	0.004731	-0.256386	-0.278574	0.081833	-0.014103	0.020831	0.382863
-0.074466	-0.041719	-0.052531	-0.066536	-0.024697	-0.012629	-0.03258	-0.054301	-0.12362	-0.182773	-0.061766	-0.063656	-0.032706	-0.055835	-0.248435	-0.275185	0.084095	-0.088231	-0.035619	0.349858
0.031554	0.039438	0.015197	0.038101	0.056879	0.067803	0.052649	0.02551	-0.044391	-0.082513	0.021632	0.021223	0.039629	0.036847	-0.197551	-0.218864	0.077312	0.01139	0.049919	0.338022
0.041213	0.035747	0.025149	0.042787	0.055263	0.059829	0.052125	0.043947	-0.028129	-0.076109	0.046403	0.040542	0.047426	0.046	-0.217109	-0.205502	0.060833	0.029722	0.03443	0.373707
-0.021484	-0.013545	-0.024621	-0.019033	0.020364	0.02982	0.016218	0.003198	-0.090125	-0.13074	-0.012711	-0.019752	0.004366	-0.004707	-0.230363	-0.262059	0.084439	-0.03849	0.003931	0.357649
-0.031202	-0.022826	-0.031977	-0.025685	-0.000189	0.013495	-0.00615	-0.009837	-0.089613	-0.152076	-0.027694	-0.031524	-0.008484	-0.016446	-0.235742	-0.257412	0.074228	-0.042754	-0.016509	0.347735
-0.038388	-0.026262	-0.033362	-0.034972	0.000393	0.016798	-0.004956	-0.016545	-0.098905	-0.157378	-0.040624	-0.04078	-0.00437	-0.032582	-0.238189	-0.285846	0.078806	-0.051319	-0.005153	0.16362
-0.063974	-0.043862	-0.064837	-0.060153	-0.022911	-0.017613	-0.031314	-0.049316	-0.13459	-0.173942	-0.06824	-0.074742	-0.032784	-0.053034	-0.228858	-0.270356	0.083554	-0.070721	-0.034183	0.346024
0.021931	0.033638	0.012489	0.021025	0.057281	0.05361	0.047852	0.015613	-0.052296	-0.088943	0.010564	0.012062	0.036332	0.019136	-0.194995	-0.226516	0.075743	0.011901	0.037015	0.347552
-0.065512	-0.0466	-0.061414	-0.065802	-0.021535	-0.00895	-0.029659	-0.041717	-0.124508	-0.175714	-0.060291	-0.063857	-0.033047	-0.04983	-0.257038	-0.266023	0.079691	-0.079617	-0.031899	0.336352
-0.046626	-0.028171	-0.042827	-0.042565	-0.006412	-9.7e-05	-0.013189	-0.027417	-0.115769	-0.150731	-0.046671	-0.04898	-0.021018	-0.033499	-0.227456	-0.254398	0.085847	-0.057898	-0.021935	0.351521
