# Supplementary material for: A deformation energy model reveals sequence-dependent property of nucleosome positioning
Source: Chromosoma. 2021 Jan 16;130(1):27–40. doi: 10.1007/s00412-020-00750-9 (PMC7889546; doi:10.1007/s00412-020-00750-9)
Supplement: Supplementary file 3 — (XLSX 1732 kb) [file 412_2020_750_MOESM3_ESM.xlsx]

## Sheet: Sheet1
Chromosome	Position	averagedDyadScore
chrI	233	9.583
chrI	432	25.7797
chrI	634	26.3757
chrI	882	43.2227
chrI	1042	14.2213
chrI	1198	16.4947
chrI	1327	122.954
chrI	1589	16.2877
chrI	1803	9.23067
chrI	1914	17.0997
chrI	2098	9.42967
chrI	2227	8.12067
chrI	2378	18.1013
chrI	2664	17.3973
chrI	2830	11.0447
chrI	3014	11.5957
chrI	3226	46.3823
chrI	3417	23.1997
chrI	3572	7.26367
chrI	3737	12.308
chrI	3953	9.682
chrI	4076	23.957
chrI	4214	4.63833
chrI	4346	10.44
chrI	4475	5.80167
chrI	4691	6.95733
chrI	4830	11.2973
chrI	4992	9.48333
chrI	5166	20.3833
chrI	5313	14.3747
chrI	5447	27.8293
chrI	5617	16.2337
chrI	5817	9.78167
chrI	5968	7.26367
chrI	6135	13.3637
chrI	6328	10.6387
chrI	6459	5.45
chrI	6572	12.6597
chrI	6760	9.93467
chrI	6939	21.0873
chrI	7106	4.53867
chrI	7253	10.1873
chrI	7454	15.683
chrI	7634	19.5713
chrI	7743	9.27633
chrI	7927	13.7157
chrI	8123	19.5177
chrI	8312	12.5063
chrI	8478	10.6927
chrI	8689	8.978
chrI	8843	7.363
chrI	8960	7.51633
chrI	9162	17.948
chrI	9272	3.934
chrI	9396	57.9777
chrI	9581	21.431
chrI	9758	23.191
chrI	9870	6.00067
chrI	10014	6.858
chrI	10170	12.759
chrI	10381	11.5497
chrI	10608	11.2973
chrI	10756	11.0447
chrI	10935	17.298
chrI	11097	8.31967
chrI	11254	3.429
chrI	11370	8.02167
chrI	11540	9.935
chrI	11670	45.206
chrI	11792	3.17633
chrI	11937	16.9463
chrI	12066	18.814
chrI	12180	28.1443
chrI	12314	6.50567
chrI	12448	14.4737
chrI	12588	18.553
chrI	12735	36.2117
chrI	12843	7.26367
chrI	12978	22.8473
chrI	13095	15.9897
chrI	13275	15.178
chrI	13414	14.4197
chrI	13538	6.95733
chrI	13657	18.507
chrI	13814	8.62633
chrI	14002	10.5393
chrI	14144	15.5297
chrI	14329	14.979
chrI	14495	17.65
chrI	14662	10.034
chrI	14840	3.429
chrI	14969	9.78167
chrI	15095	3.429
chrI	15223	13.31
chrI	15379	17.3973
chrI	15551	17.596
chrI	15763	7.61567
chrI	15879	16.3413
chrI	15988	41.744
chrI	16103	14.8257
chrI	16298	13.7697
chrI	16420	32.1777
chrI	16633	15.385
chrI	16761	2.725
chrI	16890	46.3823
chrI	17042	13.3637
chrI	17163	6.00067
chrI	17272	8.57233
chrI	17435	16.54
chrI	17635	27.44
chrI	17847	22.2963
chrI	18022	14.979
chrI	18206	6.858
chrI	18370	33.2333
chrI	18514	18.002
chrI	18724	11.7487
chrI	18925	19.2653
chrI	19066	67.2543
chrI	19231	20.5283
chrI	19442	12.353
chrI	19572	11.198
chrI	19805	17.352
chrI	19917	19.816
chrI	20068	4.43933
chrI	20202	14.4737
chrI	20314	12.813
chrI	20491	7.96767
chrI	20641	23.1993
chrI	20783	2.57167
chrI	20902	4.63833
chrI	21095	3.429
chrI	21259	14.5273
chrI	21409	13.4177
chrI	21529	25.6633
chrI	21729	7.96767
chrI	21927	8.52667
chrI	22068	14.1217
chrI	22243	9.73633
chrI	22367	11.5957
chrI	22477	2.725
chrI	22594	18.408
chrI	22801	16.3413
chrI	22953	5.39567
chrI	23132	14.627
chrI	23264	10.088
chrI	23430	6.81233
chrI	23596	24.3547
chrI	23807	17.0453
chrI	23986	10.7467
chrI	24164	20.9793
chrI	24370	10.5397
chrI	24555	40.1
chrI	24677	15.737
chrI	24818	10.6927
chrI	24927	18.4077
chrI	25088	14.2213
chrI	25230	13.2103
chrI	25410	21.7293
chrI	25646	13.9147
chrI	27008	4.03333
chrI	27212	14.573
chrI	27343	25.5103
chrI	27502	6.50567
chrI	27659	15.1863
chrI	27847	23.191
chrI	27966	13.463
chrI	28137	19.7703
chrI	28351	9.42967
chrI	28521	20.5283
chrI	28697	5.49567
chrI	28844	6.00067
chrI	28962	10.287
chrI	29132	16.188
chrI	29245	4.63833
chrI	29394	13.923
chrI	29535	46.3823
chrI	29696	29.6517
chrI	29945	9.27633
chrI	30137	9.42967
chrI	30246	7.11033
chrI	30428	10.2413
chrI	30539	12.8587
chrI	30730	11.7487
chrI	30889	32.4677
chrI	31082	7.21
chrI	31197	3.68133
chrI	31322	5.90133
chrI	31541	16.7473
chrI	31790	19.319
chrI	31966	9.33033
chrI	32119	12.5603
chrI	32298	11.2973
chrI	32495	5.748
chrI	32612	4.28633
chrI	32756	23.6053
chrI	32911	10.5933
chrI	33235	6.00067
chrI	33349	7.46233
chrI	33461	13.2107
chrI	33603	9.529
chrI	33732	9.07767
chrI	33897	15.178
chrI	34063	6.154
chrI	34227	8.06733
chrI	34452	8.22033
chrI	34590	7.86833
chrI	34769	11.5497
chrI	34877	4.63833
chrI	35049	8.06733
chrI	35244	19.5177
chrI	35408	14.0677
chrI	35578	9.583
chrI	35793	14.573
chrI	35906	7.46233
chrI	36066	14.4737
chrI	36290	6.95733
chrI	36457	6.00067
chrI	36579	18.002
chrI	36775	12.254
chrI	36916	9.48333
chrI	37050	9.583
chrI	37233	9.42967
chrI	37458	8.978
chrI	37617	20.8803
chrI	37798	11.3963
chrI	37956	7.96767
chrI	38100	8.62633
chrI	38313	11.198
chrI	38460	7.715
chrI	38656	16.6933
chrI	38814	25.4193
chrI	38979	13.1113
chrI	39121	6.40633
chrI	39269	16.089
chrI	39432	36.464
chrI	39595	24.0113
chrI	39774	14.4737
chrI	39927	17.6047
chrI	40062	12.7053
chrI	40271	15.683
chrI	40384	13.517
chrI	40558	6.858
chrI	40701	12.8587
chrI	40853	9.935
chrI	41049	12.1547
chrI	41163	10.44
chrI	41325	14.7263
chrI	41454	44.2333
chrI	41623	6.00067
chrI	41763	8.82467
chrI	41913	19.0127
chrI	42089	9.27633
chrI	42200	17.7497
chrI	42359	14.7803
chrI	42551	15.277
chrI	42694	14.7263
chrI	42929	14.2213
chrI	43101	10.9457
chrI	43214	8.57233
chrI	43351	13.9147
chrI	43481	11.5497
chrI	43669	13.8153
chrI	43829	8.82467
chrI	43970	15.6373
chrI	44123	11.3963
chrI	44279	16.4407
chrI	44489	10.44
chrI	44657	8.57233
chrI	44798	17.948
chrI	44985	20.375
chrI	45167	14.7803
chrI	45286	51.0203
chrI	45463	4.03333
chrI	45607	4.63833
chrI	45793	15.484
chrI	45986	21.3317
chrI	46159	14.8257
chrI	46351	9.935
chrI	46476	6.858
chrI	46584	8.978
chrI	46736	89.4883
chrI	46876	11.3967
chrI	47058	12.5603
chrI	47167	9.68233
chrI	47360	18.706
chrI	47477	7.86833
chrI	47635	7.715
chrI	47778	8.92467
chrI	47894	8.22067
chrI	48085	15.9353
chrI	48256	10.0883
chrI	48439	4.63833
chrI	48587	35.0473
chrI	48779	21.286
chrI	48941	9.935
chrI	49082	17.857
chrI	49275	23.651
chrI	49440	9.07767
chrI	49593	12.606
chrI	49795	10.44
chrI	49925	11.2973
chrI	50084	14.4197
chrI	50199	5.748
chrI	50363	7.01133
chrI	50525	7.715
chrI	50647	7.21
chrI	50765	4.03333
chrI	50873	10.088
chrI	51000	6.35267
chrI	51215	9.177
chrI	51375	6.00067
chrI	51483	6.35267
chrI	51614	10.287
chrI	51725	5.64867
chrI	51925	17.298
chrI	52122	14.1757
chrI	52279	24.2553
chrI	52431	13.364
chrI	52601	28.8027
chrI	52718	2.57167
chrI	52894	17.857
chrI	53057	10.7923
chrI	53256	13.7697
chrI	53370	10.5397
chrI	53508	12.0553
chrI	53699	8.31967
chrI	53892	9.78167
chrI	54100	9.42967
chrI	54254	26.231
chrI	54392	9.93467
chrI	54560	11.902
chrI	54740	13.4177
chrI	54944	6.253
chrI	55125	14.2213
chrI	55337	9.177
chrI	55481	4.43933
chrI	55637	11.144
chrI	55762	4.28633
chrI	55894	9.27633
chrI	56009	6.75833
chrI	56139	12.0553
chrI	56292	15.5837
chrI	56496	10.5397
chrI	56648	29.0013
chrI	56817	28.09
chrI	57038	32.6743
chrI	57187	28.5953
chrI	57348	24.057
chrI	57543	13.165
chrI	57698	9.935
chrI	57873	6.95733
chrI	58077	12.8587
chrI	58274	20.375
chrI	58431	12.606
chrI	58595	3.68133
chrI	58707	26.3757
chrI	58842	13.7157
chrI	59065	8.978
chrI	59190	11.3967
chrI	59393	12.7053
chrI	59542	17.4513
chrI	59740	13.7697
chrI	59881	11.2973
chrI	60030	10.287
chrI	60200	13.7157
chrI	60373	9.83533
chrI	60522	26.2223
chrI	60703	15.331
chrI	60856	27.1337
chrI	61039	40.8043
chrI	61182	4.03333
chrI	61306	12.0013
chrI	61509	33.035
chrI	61658	18.7597
chrI	61841	23.6053
chrI	61968	11.902
chrI	62098	8.473
chrI	62239	20.673
chrI	62384	21.6837
chrI	62550	39.3423
chrI	62833	23.1993
chrI	62975	11.7573
chrI	63164	13.3637
chrI	63317	12.5067
chrI	63484	13.6163
chrI	63640	15.4303
chrI	63769	11.198
chrI	63972	16.594
chrI	64099	15.5837
chrI	64306	12.353
chrI	64422	11.198
chrI	64559	11.8027
chrI	64671	6.154
chrI	64817	6.81233
chrI	64936	10.0883
chrI	65051	11.5957
chrI	65163	9.78167
chrI	65302	10.5393
chrI	65539	7.363
chrI	65665	4.08733
chrI	65834	10.494
chrI	65966	8.473
chrI	66133	9.583
chrI	66245	2.725
chrI	66356	8.57233
chrI	66468	2.725
chrI	66591	8.31967
chrI	66723	12.958
chrI	66929	12.353
chrI	67086	7.81467
chrI	67233	5.64867
chrI	67343	8.12067
chrI	67500	9.07767
chrI	67612	7.11033
chrI	67840	10.034
chrI	68003	3.429
chrI	68211	3.17633
chrI	68332	4.63833
chrI	68479	7.715
chrI	68781	8.72567
chrI	68897	6.00067
chrI	69068	8.67167
chrI	69199	7.11033
chrI	69368	12.5067
chrI	69531	12.8587
chrI	69817	4.63833
chrI	69988	10.6387
chrI	70158	4.03333
chrI	70287	8.92467
chrI	70401	2.725
chrI	70524	7.96767
chrI	70666	13.012
chrI	70796	21.4933
chrI	70931	3.429
chrI	71056	3.429
chrI	71225	3.934
chrI	71400	4.89067
chrI	71631	8.06733
chrI	71851	12.1547
chrI	72015	11.5957
chrI	72124	11.3967
chrI	72258	13.9147
chrI	72391	11.5957
chrI	72525	25.5103
chrI	72634	6.75833
chrI	72777	16.387
chrI	72947	8.57233
chrI	73127	8.12067
chrI	73253	7.21
chrI	73458	4.63833
chrI	73649	6.35267
chrI	73895	9.48333
chrI	74055	32.0783
chrI	74224	21.332
chrI	74426	32.1777
chrI	74598	15.9353
chrI	74782	15.4303
chrI	74916	13.364
chrI	75087	10.3407
chrI	75199	3.68133
chrI	75313	12.7053
chrI	75507	10.088
chrI	75628	11.8027
chrI	75829	17.8487
chrI	75997	45.4423
chrI	76160	26.827
chrI	76323	6.858
chrI	76450	39.334
chrI	76611	17.4513
chrI	76800	34.8037
chrI	76951	26.9803
chrI	77108	13.9147
chrI	77240	10.44
chrI	77411	25.473
chrI	77591	15.331
chrI	77753	11.2973
chrI	77882	15.538
chrI	78067	18.2547
chrI	78231	12.5603
chrI	78391	8.57233
chrI	78550	19.3643
chrI	78733	11.5497
chrI	78850	14.4737
chrI	78982	6.95733
chrI	79114	13.6163
chrI	79282	27.2327
chrI	79492	17.596
chrI	79736	50.1263
chrI	79886	43.475
chrI	80069	32.9357
chrI	80212	10.5933
chrI	80387	16.0347
chrI	80545	8.62633
chrI	80782	11.144
chrI	80935	6.50567
chrI	81127	14.6807
chrI	81309	7.86833
chrI	81433	11.7487
chrI	81655	11.0447
chrI	81770	7.715
chrI	81979	10.2413
chrI	82218	13.7157
chrI	82384	8.82467
chrI	82515	24.715
chrI	82633	6.95733
chrI	82762	14.573
chrI	82916	17.857
chrI	83059	5.044
chrI	83174	6.00067
chrI	83353	6.154
chrI	83462	18.553
chrI	83612	12.9123
chrI	83773	11.198
chrI	83903	6.35267
chrI	84012	55.6587
chrI	84124	10.0883
chrI	84290	14.0223
chrI	84442	13.5173
chrI	84719	14.7263
chrI	84869	18.209
chrI	85085	29.4527
chrI	85217	29.8047
chrI	85363	8.57233
chrI	85478	6.00067
chrI	85623	13.111
chrI	85762	11.8023
chrI	85916	18.553
chrI	86072	27.386
chrI	86226	14.979
chrI	86382	18.5613
chrI	86541	44.5313
chrI	86698	11.0447
chrI	86858	21.0787
chrI	87029	8.978
chrI	87312	21.9903
chrI	87486	15.0783
chrI	87633	22.8927
chrI	87775	12.958
chrI	87938	7.36333
chrI	88049	9.68233
chrI	88220	8.57233
chrI	88388	11.8563
chrI	88502	4.43933
chrI	88656	15.4303
chrI	88834	13.5173
chrI	88972	13.1113
chrI	89130	6.253
chrI	89254	11.0447
chrI	89375	6.00067
chrI	89546	22.5947
chrI	89742	27.5397
chrI	89856	7.715
chrI	90025	11.5497
chrI	90202	14.0677
chrI	90354	14.627
chrI	90524	8.72567
chrI	90664	13.923
chrI	90825	13.2643
chrI	91026	12.1547
chrI	91179	17.4513
chrI	91339	8.31967
chrI	91470	4.63833
chrI	91593	7.36333
chrI	91758	15.0783
chrI	91937	37.6733
chrI	92088	12.759
chrI	92258	13.8153
chrI	92471	8.67167
chrI	92692	9.27633
chrI	92903	16.5403
chrI	93080	15.8363
chrI	93227	15.2317
chrI	93380	13.7157
chrI	93579	8.67167
chrI	93754	20.0687
chrI	93959	42.6013
chrI	94103	9.83533
chrI	94282	10.3947
chrI	94465	8.37367
chrI	94686	14.9787
chrI	94820	10.034
chrI	94987	29.5437
chrI	95174	32.6747
chrI	95351	8.22067
chrI	95469	7.363
chrI	95693	8.12067
chrI	95872	9.48333
chrI	95996	6.35267
chrI	96131	8.978
chrI	96245	23.651
chrI	96442	8.473
chrI	96559	9.682
chrI	96668	5.748
chrI	96802	18.7597
chrI	96952	6.253
chrI	97131	13.6163
chrI	97244	6.253
chrI	97437	14.3203
chrI	97640	13.165
chrI	97790	8.473
chrI	97978	6.858
chrI	98105	13.517
chrI	98270	10.287
chrI	98429	11.0447
chrI	98599	12.0013
chrI	98755	51.0203
chrI	98921	20.3297
chrI	99063	15.5837
chrI	99245	19.319
chrI	99386	18.7143
chrI	99576	23.9033
chrI	99738	16.035
chrI	99972	17.0453
chrI	100145	20.8803
chrI	100296	11.8027
chrI	100468	18.7597
chrI	100642	24.0027
chrI	100804	7.11033
chrI	100977	16.6393
chrI	101142	50.3787
chrI	101443	8.473
chrI	101599	14.8257
chrI	101783	18.561
chrI	101929	13.1113
chrI	102142	12.958
chrI	102327	12.5603
chrI	102447	4.79133
chrI	102660	12.0013
chrI	102846	19.7703
chrI	103044	17.0993
chrI	103201	12.2083
chrI	103312	23.191
chrI	103465	10.6927
chrI	103575	25.6177
chrI	103782	9.384
chrI	103966	12.0013
chrI	104106	6.50567
chrI	104238	13.463
chrI	104448	10.6387
chrI	104611	8.72567
chrI	104754	15.132
chrI	104940	10.8913
chrI	105130	13.9147
chrI	105269	19.0663
chrI	105427	40.245
chrI	105591	44.738
chrI	105763	25.3197
chrI	105921	21.9363
chrI	106076	2.57167
chrI	106184	8.57233
chrI	106345	14.221
chrI	106527	11.902
chrI	106702	16.4407
chrI	106878	7.86833
chrI	107028	22.5863
chrI	107224	7.26367
chrI	107332	6.75833
chrI	107449	23.8497
chrI	107601	13.869
chrI	107764	12.1547
chrI	107917	14.1213
chrI	108115	12.0013
chrI	108244	70.331
chrI	108362	24.5533
chrI	108613	6.40633
chrI	108793	6.95733
chrI	108922	15.5297
chrI	109118	13.4717
chrI	109229	3.07667
chrI	109342	17.1447
chrI	109478	5.29667
chrI	109627	11.3963
chrI	109744	8.52667
chrI	109909	14.2747
chrI	110058	18.553
chrI	110245	28.695
chrI	110397	10.034
chrI	110538	4.03333
chrI	110708	24.707
chrI	110822	29.4527
chrI	111036	12.958
chrI	111273	12.1547
chrI	111441	11.0447
chrI	111602	22.2883
chrI	111731	11.7487
chrI	111919	29.0013
chrI	112059	19.1203
chrI	112232	15.9893
chrI	112382	9.07733
chrI	112497	12.1547
chrI	112706	7.51633
chrI	112884	15.6373
chrI	113033	22.992
chrI	113206	17.6047
chrI	113355	21.783
chrI	113623	17.5507
chrI	113795	13.2647
chrI	113946	24.1107
chrI	114098	16.946
chrI	114209	10.44
chrI	114416	16.188
chrI	114574	41.508
chrI	114854	20.8803
chrI	115026	50.532
chrI	115190	19.0127
chrI	115361	21.133
chrI	115506	11.198
chrI	115710	9.68233
chrI	115849	9.935
chrI	116019	13.7157
chrI	116153	7.21
chrI	116334	17.704
chrI	116443	13.9147
chrI	116561	2.57167
chrI	116672	8.67167
chrI	116873	10.8913
chrI	117012	15.2317
chrI	117135	10.8913
chrI	117306	16.0347
chrI	117448	20.2757
chrI	117600	8.31967
chrI	117725	7.11033
chrI	117890	7.51633
chrI	118102	8.12067
chrI	118290	12.407
chrI	118419	5.29667
chrI	118541	14.9333
chrI	118754	9.68233
chrI	118893	12.1547
chrI	119084	16.594
chrI	119292	12.353
chrI	119438	16.5403
chrI	119599	35.3627
chrI	119877	6.95733
chrI	120070	7.715
chrI	120279	23.713
chrI	120425	16.089
chrI	120557	24.5533
chrI	120755	18.002
chrI	120887	12.6597
chrI	121086	9.68233
chrI	121195	7.61567
chrI	121331	8.12067
chrI	121528	7.81467
chrI	121678	9.529
chrI	121837	11.6497
chrI	121958	23.3527
chrI	122165	20.872
chrI	122314	4.63833
chrI	122448	7.11033
chrI	122560	9.33033
chrI	122688	6.00067
chrI	122811	14.0223
chrI	122947	8.31967
chrI	123136	9.583
chrI	123322	12.4073
chrI	123485	16.2337
chrI	123634	7.61567
chrI	123783	11.5957
chrI	123965	9.33033
chrI	124167	9.07767
chrI	124346	11.6497
chrI	124591	15.484
chrI	124839	25.212
chrI	125002	17.4513
chrI	125153	10.3863
chrI	125336	18.913
chrI	125502	35.8137
chrI	125702	8.37367
chrI	125811	9.27633
chrI	125991	19.9237
chrI	126184	7.96767
chrI	126353	9.42967
chrI	126516	9.48333
chrI	126631	12.0553
chrI	126751	4.63833
chrI	126869	5.29667
chrI	126992	9.27633
chrI	127135	11.7487
chrI	127330	12.0013
chrI	127507	17.497
chrI	127717	17.9027
chrI	127900	7.11033
chrI	128012	18.002
chrI	128210	6.253
chrI	128390	9.68233
chrI	128544	21.5843
chrI	128684	17.0453
chrI	128873	12.958
chrI	129018	17.4513
chrI	129294	31.7717
chrI	129462	14.7263
chrI	129635	19.9693
chrI	129800	10.639
chrI	129971	14.8797
chrI	130099	15.6373
chrI	130311	7.96767
chrI	130459	22.2883
chrI	130636	3.17633
chrI	130756	16.9997
chrI	130946	17.497
chrI	131117	18.553
chrI	131246	11.198
chrI	131444	20.528
chrI	131633	15.078
chrI	131804	9.583
chrI	131997	23.2987
chrI	132222	40.1457
chrI	132396	21.1787
chrI	132595	11.144
chrI	132739	22.4413
chrI	132902	10.6387
chrI	133053	12.407
chrI	133206	15.277
chrI	133406	14.2213
chrI	133542	14.3207
chrI	133722	19.9693
chrI	133851	3.68133
chrI	133962	48.7013
chrI	134078	20.872
chrI	134283	7.769
chrI	134401	5.64867
chrI	134519	13.5173
chrI	134646	10.6387
chrI	134836	20.8263
chrI	135015	15.89
chrI	135174	16.8463
chrI	135318	26.177
chrI	135491	28.5953
chrI	135642	25.0587
chrI	135867	14.0223
chrI	136047	17.5503
chrI	136181	10.1873
chrI	136317	4.53867
chrI	136427	16.2337
chrI	136614	10.5397
chrI	136762	4.63833
chrI	136926	14.925
chrI	137077	10.7923
chrI	137272	25.0673
chrI	137429	18.209
chrI	137613	3.934
chrI	137748	8.57233
chrI	137867	18.408
chrI	138079	12.308
chrI	138218	12.1547
chrI	138375	9.27633
chrI	138519	4.63833
chrI	138665	19.7703
chrI	138803	16.188
chrI	139014	13.9767
chrI	139246	8.22067
chrI	139436	4.94467
chrI	139581	19.5177
chrI	139779	12.7137
chrI	139908	11.8563
chrI	140023	6.50567
chrI	140133	12.958
chrI	140257	27.2247
chrI	140383	13.31
chrI	140494	8.72567
chrI	140663	13.9147
chrI	140806	7.769
chrI	140976	10.1337
chrI	141189	11.5957
chrI	141300	22.1887
chrI	141438	8.57233
chrI	141550	3.68133
chrI	141779	6.95733
chrI	141944	3.07667
chrI	142059	6.95733
chrI	142246	19.0127
chrI	142412	18.553
chrI	142537	13.6163
chrI	142753	17.0453
chrI	142953	12.5067
chrI	143104	20.781
chrI	143337	23.191
chrI	143508	5.49567
chrI	143632	17.3437
chrI	143800	6.35267
chrI	143965	10.9453
chrI	144147	19.2653
chrI	144349	13.6163
chrI	144468	11.2973
chrI	144591	34
chrI	144727	7.11033
chrI	144869	7.96767
chrI	145061	16.2877
chrI	145259	190.167
chrI	145398	11.496
chrI	145618	10.1337
chrI	145806	13.923
chrI	145992	25.97
chrI	146110	9.27633
chrI	146222	4.08733
chrI	146358	13.7157
chrI	146493	9.83533
chrI	146677	12.1547
chrI	146825	16.3413
chrI	146987	13.7697
chrI	147165	7.11033
chrI	147377	11.7487
chrI	147538	22.2343
chrI	147647	7.715
chrI	147787	12.353
chrI	147918	8.57233
chrI	148037	23.191
chrI	148163	15.836
chrI	148302	14.1757
chrI	148439	10.44
chrI	148554	5.044
chrI	148673	14.8257
chrI	148851	12.5603
chrI	148981	8.92467
chrI	149148	16.0347
chrI	149292	21.1787
chrI	149437	7.81467
chrI	149571	12.759
chrI	149737	18.615
chrI	149884	10.3407
chrI	150057	12.9123
chrI	150165	11.144
chrI	150317	11.6493
chrI	150431	10.287
chrI	150623	15.538
chrI	150809	42.465
chrI	150969	29.308
chrI	151153	9.935
chrI	151396	40.191
chrI	151702	10.034
chrI	151853	11.7487
chrI	151998	20.6277
chrI	152268	9.529
chrI	152440	29.5067
chrI	152614	20.5283
chrI	152754	10.7923
chrI	152958	17.3973
chrI	153102	13.31
chrI	153262	12.254
chrI	153392	20.3213
chrI	153526	6.95733
chrI	153653	15.484
chrI	153796	8.57233
chrI	154001	7.715
chrI	154130	11.6497
chrI	154241	11.4963
chrI	154384	11.2973
chrI	154537	24.86
chrI	154715	26.2223
chrI	154837	3.429
chrI	154984	19.2653
chrI	155151	45.082
chrI	155304	18.1553
chrI	155497	19.3103
chrI	155675	11.4507
chrI	155877	11.5957
chrI	156019	6.253
chrI	156171	14.8257
chrI	156322	18.1553
chrI	156492	19.464
chrI	156628	20.2217
chrI	156800	9.48333
chrI	157006	23.8043
chrI	157166	18.4077
chrI	157298	8.62633
chrI	157505	9.33033
chrI	157664	8.57233
chrI	157812	16.892
chrI	157967	21.332
chrI	158156	32.5837
chrI	158299	17.3973
chrI	158466	216.588
chrI	158634	61.7297
chrI	158783	3.07667
chrI	158914	40.8043
chrI	159077	23.7047
chrI	159248	29.1547
chrI	159377	18.553
chrI	159508	6.95733
chrI	159616	13.364
chrI	159776	8.31967
chrI	160001	13.9147
chrI	160140	12.606
chrI	160252	8.92467
chrI	160450	5.39567
chrI	160559	6.75833
chrI	160774	23.659
chrI	160924	16.4407
chrI	161113	13.9147
chrI	161272	9.935
chrI	161456	10.034
chrI	161579	7.66967
chrI	161714	7.96767
chrI	161894	20.2673
chrI	162023	4.63833
chrI	162152	9.529
chrI	162263	8.978
chrI	162405	16.188
chrI	162544	16.4947
chrI	162683	18.553
chrI	162817	8.22067
chrI	163024	9.78167
chrI	163196	8.978
chrI	163363	14.979
chrI	163505	12.1007
chrI	163637	10.3407
chrI	163810	9.23067
chrI	163951	24.0483
chrI	164059	3.68133
chrI	164183	29.5437
chrI	164292	9.83533
chrI	164497	13.9687
chrI	164676	13.012
chrI	164858	20.872
chrI	165024	18.0103
chrI	165183	10.287
chrI	165391	6.858
chrI	165574	5.044
chrI	165689	7.715
chrI	165923	6.154
chrI	166031	5.29667
chrI	166141	10.44
chrI	166288	4.63833
chrI	166465	14.8257
chrI	166632	9.68233
chrI	166753	3.429
chrI	166874	11.7487
chrI	167023	13.8153
chrI	167173	9.33033
chrI	167315	8.06733
chrI	167428	13.012
chrI	167648	26.4293
chrI	167816	11.7487
chrI	167952	10.287
chrI	168138	14.7263
chrI	168330	10.2413
chrI	168493	11.7487
chrI	168644	39.9467
chrI	168807	14.0677
chrI	168971	36.518
chrI	169281	23.0463
chrI	169444	13.869
chrI	169605	14.4737
chrI	169803	12.9123
chrI	169948	18.9673
chrI	170071	11.496
chrI	170295	14.221
chrI	170409	4.28633
chrI	170546	13.869
chrI	170671	11.7487
chrI	170857	7.715
chrI	171045	19.5177
chrI	171185	13.111
chrI	171360	29.7593
chrI	171525	26.6823
chrI	171708	41.7067
chrI	171855	3.07667
chrI	171981	15.178
chrI	172164	41.744
chrI	172361	21.278
chrI	172475	13.8153
chrI	172675	6.35267
chrI	172820	13.9147
chrI	173003	11.604
chrI	173166	9.529
chrI	173328	12.606
chrI	173475	6.95733
chrI	173628	13.165
chrI	173813	6.659
chrI	173970	14.925
chrI	174132	17.3973
chrI	174260	14.573
chrI	174447	13.165
chrI	174630	23.398
chrI	174787	10.287
chrI	174950	31.2753
chrI	175120	22.6943
chrI	175257	4.63833
chrI	175380	14.1213
chrI	175544	14.6807
chrI	175691	19.058
chrI	175859	13.9687
chrI	176021	17.1447
chrI	176173	9.53733
chrI	176362	7.96767
chrI	176677	31.0057
chrI	176814	24.6157
chrI	176926	12.1007
chrI	177046	4.63833
chrI	177161	9.48333
chrI	177288	7.96767
chrI	177456	15.331
chrI	177600	26.2227
chrI	177781	11.8027
chrI	177956	10.034
chrI	178094	6.00067
chrI	178202	14.3203
chrI	178394	7.81467
chrI	178528	12.7053
chrI	178678	8.978
chrI	178808	6.00067
chrI	178929	12.759
chrI	179076	20.1223
chrI	179231	4.89067
chrI	179383	12.958
chrI	179570	10.6387
chrI	179695	19.9237
chrI	179902	54.9543
chrI	180021	12.66
chrI	180153	4.63833
chrI	180271	9.23067
chrI	180442	10.9457
chrI	180615	12.5603
chrI	180783	27.991
chrI	180963	24.4087
chrI	181243	2.725
chrI	181389	18.76
chrI	181550	42.2743
chrI	181712	13.012
chrI	181887	13.012
chrI	182060	32.1777
chrI	182230	62.1897
chrI	182413	17.8487
chrI	182752	16.1343
chrI	182901	46.3823
chrI	183096	17.352
chrI	183313	10.9453
chrI	183466	9.68233
chrI	183580	2.57167
chrI	183728	14.3203
chrI	183861	15.1323
chrI	184075	28.9473
chrI	184273	10.6387
chrI	184470	19.9693
chrI	184615	15.385
chrI	184766	6.35267
chrI	184894	22.6943
chrI	185072	24.057
chrI	185235	26.4297
chrI	185388	13.7157
chrI	185537	15.1777
chrI	185689	27.7837
chrI	185823	11.5957
chrI	185958	18.913
chrI	186117	15.9893
chrI	186302	10.1873
chrI	186437	10.8913
chrI	186645	19.058
chrI	186835	11.4963
chrI	186991	13.7697
chrI	187155	15.6373
chrI	187333	5.90133
chrI	187448	7.61567
chrI	187570	10.1873
chrI	187707	4.63833
chrI	187847	19.211
chrI	188002	11.902
chrI	188115	16.5403
chrI	188262	12.606
chrI	188434	9.68233
chrI	188646	10.44
chrI	188871	19.5717
chrI	189025	16.6393
chrI	189250	6.00067
chrI	189415	14.428
chrI	189644	7.61567
chrI	189776	8.06733
chrI	189889	39.425
chrI	190063	6.253
chrI	190184	8.31967
chrI	190473	11.5957
chrI	190631	4.03333
chrI	190758	9.33033
chrI	190970	7.61567
chrI	191176	10.7923
chrI	191343	5.80167
chrI	191488	4.63833
chrI	191607	11.2437
chrI	191720	3.68133
chrI	191843	10.639
chrI	191974	7.715
chrI	192182	14.3203
chrI	192315	4.08733
chrI	192628	24.363
chrI	192792	11.5497
chrI	192989	17.3973
chrI	193148	9.27633
chrI	193308	15.4303
chrI	193459	7.363
chrI	193597	8.31967
chrI	193788	19.9153
chrI	193916	10.287
chrI	194094	12.66
chrI	194287	39.425
chrI	194398	4.63833
chrI	194507	22.5947
chrI	194670	10.7923
chrI	194888	10.7923
chrI	195074	18.3623
chrI	195185	12.1007
chrI	195357	25.9783
chrI	195536	14.3207
chrI	195694	11.848
chrI	195828	7.21
chrI	195942	8.879
chrI	196073	9.83533
chrI	196216	14.3743
chrI	196341	10.6927
chrI	196468	5.64867
chrI	196662	18.507
chrI	196822	8.67167
chrI	197051	9.177
chrI	197163	10.5933
chrI	197357	15.9893
chrI	197508	10.44
chrI	197665	16.594
chrI	197851	9.529
chrI	198072	10.1337
chrI	198228	5.64867
chrI	198407	32.9357
chrI	198783	10.6927
chrI	202810	8.52667
chrI	202988	27.287
chrI	203148	7.01133
chrI	203337	16.089
chrI	203496	7.21
chrI	203635	12.8587
chrI	203820	8.473
chrI	203946	7.715
chrI	204090	8.67167
chrI	205760	16.4407
chrI	206089	14.772
chrI	206284	47.1567
chrI	206454	29.2
chrI	206636	26.8727
chrI	206757	4.63833
chrI	206918	9.177
chrI	207063	11.0447
chrI	207314	26.0237
chrI	207491	22.6943
chrI	207853	21.1787
chrI	208008	13.7157
chrI	208196	4.08733
chrI	208382	4.43933
chrI	208557	5.044
chrI	208755	7.36333
chrI	208870	7.21
chrI	209002	6.95733
chrI	209199	8.978
chrI	209326	6.95733
chrI	209450	4.63833
chrI	209664	6.95733
chrI	209905	6.253
chrI	210081	10.6927
chrI	210375	4.89067
chrI	210527	4.63833
chrI	210669	5.29667
chrI	210872	7.51633
chrI	211227	4.63833
chrI	211458	18.6607
chrI	211608	9.682
chrI	211810	7.715
chrI	212051	7.16433
chrI	212229	8.978
chrI	212351	6.00067
chrI	212542	8.67167
chrI	212679	7.81467
chrI	212843	11.4507
chrI	213064	12.66
chrI	213247	6.253
chrI	213403	10.1873
chrI	213577	16.8467
chrI	213743	8.22067
chrI	213883	11.902
chrI	214059	4.63833
chrI	214181	9.177
chrI	214295	9.935
chrI	214416	6.154
chrI	214610	7.36333
chrI	214723	5.748
chrI	214884	6.30733
chrI	215002	2.725
chrI	215137	5.39567
chrI	215272	8.31967
chrI	215484	8.92467
chrI	215695	8.22067
chrI	215886	7.01133
chrI	216107	8.06733
chrI	216342	5.39567
chrI	216524	12.759
chrI	216635	6.858
chrI	216746	4.53867
chrI	216911	19.6173
chrI	217105	5.29667
chrI	217241	10.9453
chrI	217528	3.68133
chrI	217638	5.90133
chrI	217814	18.1553
chrI	217982	7.86833
chrI	218144	11.6497
chrI	218298	6.253
chrI	218428	4.63833
chrI	218612	14.5277
chrI	218799	13.869
chrI	218926	3.07667
chrI	219035	19.265
chrI	219224	9.42967
chrI	219422	6.00067
chrI	219620	8.67167
chrI	219810	15.9897
chrI	219958	18.8677
chrI	220169	13.7697
chrI	220349	2.725
chrI	220519	14.627
chrI	220627	10.287
chrI	220741	11.3967
chrI	220904	11.8027
chrI	221025	24.5533
chrI	221157	15.4303
chrI	221297	9.07767
chrI	221451	9.83533
chrI	221651	11.0447
chrI	221762	7.96767
chrI	221900	14.3747
chrI	222013	6.00067
chrI	222176	29.1007
chrI	222326	12.308
chrI	222440	13.012
chrI	222649	11.0987
chrI	222828	10.034
chrI	223011	9.88933
chrI	223321	14.925
chrI	223527	20.781
chrI	223691	19.9237
chrI	223924	13.5173
chrI	224110	6.95733
chrI	224276	10.8913
chrI	224493	8.978
chrI	224622	6.95733
chrI	224731	22.2343
chrI	224965	27.792
chrI	225252	16.4863
chrI	225367	13.364
chrI	225532	11.6497
chrI	225738	12.7053
chrI	225899	9.935
chrI	226033	15.629
chrI	226252	12.6143
chrI	226405	19.1657
chrI	226522	11.144
chrI	226747	30.861
chrI	227547	15.8363
chrI	227879	11.198
chrI	228051	10.1873
chrI	228233	3.68133
chrI	228414	5.90133
chrI	228524	3.68133
chrI	228638	9.73633
chrI	228813	6.60533
chrI	229054	12.66
chrI	230143	5.49567
chrII	262	34.673
chrII	436	31.1177
chrII	604	21.3103
chrII	720	9.056
chrII	836	8.57667
chrII	946	16.0313
chrII	1102	41.6257
chrII	1213	7.38233
chrII	1333	73.325
chrII	1477	15.416
chrII	1603	29.6513
chrII	1747	17.9127
chrII	1951	12.0327
chrII	2145	9.49967
chrII	2308	16.289
chrII	2473	15.2443
chrII	2598	12.6977
chrII	2730	23.0203
chrII	2863	11.1957
chrII	2997	16.0813
chrII	3108	14.014
chrII	3271	23.0203
chrII	3435	14.3713
chrII	3610	17.3613
chrII	3809	13.842
chrII	3937	3.827
chrII	4069	45.9683
chrII	4243	41.906
chrII	4381	7.86167
chrII	4503	19.551
chrII	4646	32.5197
chrII	4803	14.887
chrII	5015	24.1013
chrII	5127	8.735
chrII	5243	30.2173
chrII	5423	14.4933
chrII	5639	5.14333
chrII	5815	20.989
chrII	6025	13.512
chrII	6188	15.4523
chrII	6441	26.897
chrII	6671	19.0713
chrII	6838	10.852
chrII	6946	6.152
chrII	7133	21.0163
chrII	7260	6.71733
chrII	7386	21.1883
chrII	7694	10.4587
chrII	7875	6.63167
chrII	8017	15.2443
chrII	8189	28.0277
chrII	8478	16.7323
chrII	8635	14.765
chrII	8832	25.8523
chrII	8960	9.79333
chrII	9114	17.999
chrII	9311	7.948
chrII	9445	18.3567
chrII	9781	40.8163
chrII	9925	11.2953
chrII	10041	6.71733
chrII	10151	12.883
chrII	10317	6.54533
chrII	10491	7.17467
chrII	10648	4.74967
chrII	10786	25.6667
chrII	10964	24.7077
chrII	11135	11.1733
chrII	11259	12.6477
chrII	11447	11.3813
chrII	11616	25.481
chrII	11743	4.47833
chrII	11857	24.63
chrII	11972	4.786
chrII	12134	10.5443
chrII	12293	11.924
chrII	12452	16.045
chrII	12653	20.152
chrII	12793	11.3813
chrII	12987	12.512
chrII	13115	45.8907
chrII	13323	13.806
chrII	13483	73.2393
chrII	13591	10.816
chrII	13715	13.842
chrII	13993	7.29667
chrII	14101	4.786
chrII	14243	9.70733
chrII	14397	8.391
chrII	14520	10.644
chrII	14712	11.775
chrII	14835	9.14233
chrII	14952	5.229
chrII	15085	14.8507
chrII	15211	4.47833
chrII	15366	10.938
chrII	15520	11.0237
chrII	15678	13.928
chrII	15870	12.3177
chrII	16065	10.4587
chrII	16209	9.35
chrII	16403	13.2403
chrII	16537	19.994
chrII	16716	8.66267
chrII	16833	3.827
chrII	16954	11.653
chrII	17091	5.62267
chrII	17236	15.0587
chrII	17407	13.177
chrII	17576	20.6093
chrII	17735	20.324
chrII	17901	17.3837
chrII	18013	5.31533
chrII	18186	11.0873
chrII	18366	15.43
chrII	18513	11.06
chrII	18755	7.73967
chrII	18905	7.826
chrII	19026	16.832
chrII	19144	7.55433
chrII	19264	10.938
chrII	19473	32.6637
chrII	19612	21.9033
chrII	19771	30.3887
chrII	19948	10.101
chrII	20126	16.045
chrII	20259	12.7337
chrII	20421	21.4323
chrII	20618	12.6977
chrII	20733	14.0997
chrII	20933	12.218
chrII	21105	29.43
chrII	21270	28.8787
chrII	21380	4.18433
chrII	21511	13.842
chrII	21688	7.898
chrII	21870	22.8123
chrII	22006	4.47833
chrII	22128	8.391
chrII	22246	9.70733
chrII	22406	8.03367
chrII	22577	9.771
chrII	22772	17.7773
chrII	22922	12.218
chrII	23085	13.4123
chrII	23235	12.9193
chrII	23402	25.4313
chrII	23570	25.074
chrII	23752	9.14233
chrII	24041	13.3987
chrII	24183	6.152
chrII	24343	8.87067
chrII	24494	21.0387
chrII	24664	22.7487
chrII	24858	15.724
chrII	25039	14.579
chrII	25203	15.2803
chrII	25323	6.63167
chrII	25478	8.03367
chrII	25671	49.2603
chrII	25830	11.775
chrII	26019	11.775
chrII	26167	17.5197
chrII	26297	17.9127
chrII	26515	13.127
chrII	26638	15.43
chrII	26820	18.7413
chrII	27009	8.30533
chrII	27195	13.6563
chrII	27337	19.121
chrII	27463	5.02133
chrII	27577	14.887
chrII	27688	8.66267
chrII	27799	6.066
chrII	27971	5.79467
chrII	28102	7.46833
chrII	28235	13.3267
chrII	28378	10.3367
chrII	28584	19.293
chrII	28834	21.9617
chrII	29044	53.7383
chrII	29282	19.98
chrII	29492	18.0263
chrII	29695	8.95633
chrII	29955	13.5343
chrII	30141	9.62167
chrII	30260	8.934
chrII	30410	8.97033
chrII	30611	15.1583
chrII	30791	11.9463
chrII	30940	16.253
chrII	31116	11.775
chrII	31320	13.928
chrII	31432	12.44
chrII	31543	15.6737
chrII	31734	6.63167
chrII	31852	5.70867
chrII	31978	14.9727
chrII	32163	7.38233
chrII	32271	9.26433
chrII	32388	10.4587
chrII	32594	13.5707
chrII	32815	8.97033
chrII	32999	13.177
chrII	33107	4.47833
chrII	33219	11.775
chrII	33331	9.14233
chrII	33461	7.29667
chrII	33594	6.817
chrII	33859	9.178
chrII	34022	9.62167
chrII	34213	10.4587
chrII	34382	7.73967
chrII	34501	10.3367
chrII	34683	11.0237
chrII	34800	9.70733
chrII	34924	16.0813
chrII	35071	19.8583
chrII	35226	4.87167
chrII	35403	8.21933
chrII	35559	8.735
chrII	35703	13.892
chrII	35815	3.827
chrII	35958	6.989
chrII	36079	9.70733
chrII	36214	45.375
chrII	36397	4.47833
chrII	36555	5.31533
chrII	36802	5.98033
chrII	36943	12.218
chrII	37122	14.579
chrII	37280	13.8283
chrII	37437	6.71733
chrII	37659	14.136
chrII	37768	10.2727
chrII	37924	11.1957
chrII	38133	13.7063
chrII	38286	11.5667
chrII	38427	12.6117
chrII	38559	6.989
chrII	38669	9.14233
chrII	38929	9.26433
chrII	39167	34.465
chrII	39333	38.0567
chrII	39494	10.187
chrII	39647	17.741
chrII	39814	15.8597
chrII	40029	27.8833
chrII	40205	15.1223
chrII	40368	12.0327
chrII	40538	33.1987
chrII	40810	24.9157
chrII	40974	18.5557
chrII	41145	26.3817
chrII	41307	34.044
chrII	41469	10.9017
chrII	41638	14.593
chrII	41825	9.44967
chrII	41937	7.86167
chrII	42111	9.09233
chrII	42222	8.95633
chrII	42402	17.0317
chrII	42513	12.3763
chrII	42647	11.2953
chrII	42840	15.8097
chrII	43008	33.0853
chrII	43330	10.3723
chrII	43472	24.0563
chrII	43635	10.3723
chrII	43836	10.2503
chrII	43955	12.6117
chrII	44063	3.827
chrII	44188	5.58667
chrII	44307	13.2627
chrII	44505	31.2617
chrII	44658	15.7873
chrII	44800	27.313
chrII	44974	11.06
chrII	45105	4.47833
chrII	45236	6.71733
chrII	45619	20.8587
chrII	45823	7.41867
chrII	45998	5.02133
chrII	46112	11.1957
chrII	46277	8.78467
chrII	46390	13.4347
chrII	46655	11.5033
chrII	46819	14.7287
chrII	46980	13.892
chrII	47154	19.1573
chrII	47404	35.8257
chrII	47528	9.056
chrII	47669	27.091
chrII	47812	6.817
chrII	47922	8.57667
chrII	48059	17.8907
chrII	48256	7.46833
chrII	48420	20.3017
chrII	48599	26.2597
chrII	48723	4.47833
chrII	48846	25.0377
chrII	49029	10.6663
chrII	49212	20.745
chrII	49388	16.9183
chrII	49630	23.7847
chrII	49758	7.73967
chrII	49994	7.46833
chrII	50125	14.0773
chrII	50308	8.78467
chrII	50448	14.751
chrII	50640	10.73
chrII	50764	8.01133
chrII	50886	12.44
chrII	51133	22.6127
chrII	51261	4.39233
chrII	51370	6.152
chrII	51521	11.775
chrII	51637	6.989
chrII	51796	12.6753
chrII	51954	12.2817
chrII	52106	14.2357
chrII	52233	38.9017
chrII	52420	16.389
chrII	52658	12.8693
chrII	52829	11.4173
chrII	52967	5.02133
chrII	53139	9.44967
chrII	53278	6.903
chrII	53392	12.761
chrII	53521	78.3687
chrII	53710	14.1633
chrII	53902	13.0913
chrII	54060	10.5443
chrII	54175	13.4347
chrII	54293	12.1323
chrII	54459	6.188
chrII	54573	6.71733
chrII	54734	14.0997
chrII	54940	6.152
chrII	55093	5.62267
chrII	55236	8.03367
chrII	55388	8.69867
chrII	55534	12.426
chrII	55718	11.8607
chrII	55948	7.025
chrII	56122	12.9693
chrII	56340	20.152
chrII	56493	7.73967
chrII	56648	16.8183
chrII	56855	7.654
chrII	56986	16.954
chrII	57110	12.218
chrII	57282	15.6737
chrII	57430	9.979
chrII	57557	22.4413
chrII	57736	16.8183
chrII	57873	9.70733
chrII	58076	9.62167
chrII	58201	11.653
chrII	58351	18.7497
chrII	58590	53.6527
chrII	58720	4.47833
chrII	58859	15.6877
chrII	58998	28.6567
chrII	59195	65.5053
chrII	59346	13.8783
chrII	59559	15.8373
chrII	59677	5.31533
chrII	59897	11.5033
chrII	60129	10.73
chrII	60300	7.111
chrII	60462	87.325
chrII	60585	14.3713
chrII	60781	40.9607
chrII	61247	22.948
chrII	61431	85.086
chrII	61573	9.893
chrII	61705	15.1583
chrII	61849	10.2867
chrII	62008	19.4647
chrII	62157	7.38233
chrII	62313	28.8423
chrII	62460	10.065
chrII	62642	11.5033
chrII	62922	30.674
chrII	63074	17.841
chrII	63231	15.9953
chrII	63446	12.6117
chrII	63713	18.1983
chrII	63937	8.01133
chrII	64061	11.0013
chrII	64281	9.14233
chrII	64451	20.08
chrII	64613	7.776
chrII	64776	15.8597
chrII	64907	11.9463
chrII	65015	16.5967
chrII	65165	11.589
chrII	65345	25.115
chrII	65555	23.7213
chrII	65683	8.57667
chrII	65791	14.579
chrII	65916	10.4587
chrII	66114	10.63
chrII	66245	11.1097
chrII	66377	7.38233
chrII	66497	16.217
chrII	66614	11.775
chrII	66863	10.5307
chrII	66987	9.979
chrII	67111	4.47833
chrII	67268	9.41367
chrII	67400	9.62167
chrII	67611	12.0463
chrII	67738	4.30633
chrII	67860	7.776
chrII	68035	17.1537
chrII	68206	6.903
chrII	68367	6.45967
chrII	68566	11.1097
chrII	68705	8.42733
chrII	68821	11.4173
chrII	68952	17.877
chrII	69175	16.045
chrII	69327	45.669
chrII	69498	14.643
chrII	69771	31.669
chrII	69949	20.3017
chrII	70105	18.8633
chrII	70274	8.09733
chrII	70478	12.0327
chrII	70625	19.4287
chrII	70790	11.9463
chrII	70952	20.6813
chrII	71155	17.791
chrII	71346	49.823
chrII	71601	84.3183
chrII	71787	6.58167
chrII	71957	13.4487
chrII	72139	12.5757
chrII	72284	19.3427
chrII	72475	21.0387
chrII	72604	12.7833
chrII	72744	7.111
chrII	72882	48.6947
chrII	73055	7.73967
chrII	73196	7.55433
chrII	73415	20.709
chrII	73557	9.79333
chrII	73714	11.7387
chrII	73828	16.461
chrII	74024	15.724
chrII	74154	11.2093
chrII	74355	14.9367
chrII	74533	33.6283
chrII	74725	14.4933
chrII	74973	23.2057
chrII	75093	4.47833
chrII	75241	38.6577
chrII	75406	16.6103
chrII	75558	9.228
chrII	75742	8.95633
chrII	75913	10.5443
chrII	76064	33.9577
chrII	76192	9.70733
chrII	76395	11.6887
chrII	76591	13.177
chrII	76727	18.42
chrII	76864	21.2607
chrII	76984	19.7723
chrII	77147	13.5343
chrII	77286	21.9753
chrII	77475	10.5443
chrII	77716	11.897
chrII	77870	8.30533
chrII	78078	16.832
chrII	78243	8.42733
chrII	78360	10.5443
chrII	78526	6.939
chrII	78635	3.949
chrII	78748	10.101
chrII	78958	18.0987
chrII	79118	7.532
chrII	79288	6.066
chrII	79488	10.73
chrII	79643	8.97033
chrII	79861	6.066
chrII	80008	7.654
chrII	80203	12.34
chrII	80385	12.34
chrII	80563	39.4447
chrII	80702	8.69867
chrII	81005	5.31533
chrII	81185	11.3813
chrII	81375	9.14233
chrII	81529	10.2867
chrII	81642	20.745
chrII	81814	8.57667
chrII	82031	9.62167
chrII	82160	10.3723
chrII	82340	19.451
chrII	82558	15.6877
chrII	82745	12.8693
chrII	82889	9.70733
chrII	83097	8.03367
chrII	83278	9.979
chrII	83603	29.873
chrII	83713	55.0547
chrII	83911	25.395
chrII	84063	20.1297
chrII	84249	33.2707
chrII	84571	8.82067
chrII	84738	22.1473
chrII	84922	9.26433
chrII	85083	6.989
chrII	85231	45.619
chrII	85394	14.9367
chrII	85519	5.50067
chrII	85698	14.6653
chrII	85807	28.0277
chrII	85993	32.6637
chrII	86209	9.893
chrII	86317	9.178
chrII	86438	14.4933
chrII	86582	12.0823
chrII	86825	9.26433
chrII	86946	6.903
chrII	87108	11.1733
chrII	87230	15.8953
chrII	87423	13.8783
chrII	87609	32.334
chrII	87776	16.167
chrII	88025	9.893
chrII	88219	12.6117
chrII	88548	7.29667
chrII	88658	15.602
chrII	88804	15.086
chrII	88933	11.1097
chrII	89113	19.4783
chrII	89252	17.0673
chrII	89434	13.928
chrII	89585	4.47833
chrII	89992	29.765
chrII	90163	48.8223
chrII	90276	11.4447
chrII	90448	13.7423
chrII	90696	14.3713
chrII	90873	9.79333
chrII	91064	12.34
chrII	91181	10.816
chrII	91354	16.9677
chrII	91538	10.3723
chrII	91685	8.01133
chrII	91797	20.4513
chrII	91978	20.2293
chrII	92113	6.71733
chrII	92274	4.47833
chrII	92422	35.3243
chrII	92600	24.5943
chrII	92780	13.928
chrII	92920	5.70867
chrII	93070	12.6977
chrII	93219	11.8383
chrII	93384	6.63167
chrII	93579	7.41867
chrII	93687	5.79467
chrII	93810	9.26433
chrII	93981	7.17467
chrII	94181	39.381
chrII	94314	4.18433
chrII	94422	10.938
chrII	94572	11.589
chrII	94683	6.817
chrII	94797	10.852
chrII	94939	11.2093
chrII	95061	8.03367
chrII	95258	12.6977
chrII	95418	14.014
chrII	95576	13.512
chrII	95764	13.3267
chrII	95933	23.699
chrII	96099	24.8077
chrII	96364	5.14333
chrII	96556	7.025
chrII	96765	8.87067
chrII	96908	7.111
chrII	97046	21.6043
chrII	97186	5.62267
chrII	97305	9.893
chrII	97494	17.2757
chrII	97631	5.85833
chrII	97751	13.2627
chrII	97884	17.6967
chrII	97995	12.7337
chrII	98184	8.95633
chrII	98326	23.821
chrII	98480	16.461
chrII	98651	16.4883
chrII	98773	7.73967
chrII	98904	8.66267
chrII	99021	3.91267
chrII	99135	22.984
chrII	99275	9.35
chrII	99469	14.8507
chrII	99602	12.7833
chrII	99804	9.056
chrII	99936	34.831
chrII	100120	19.243
chrII	100431	14.765
chrII	100561	35.2963
chrII	100680	10.9017
chrII	100873	13.4123
chrII	101024	9.178
chrII	101166	13.6927
chrII	101454	20.152
chrII	101659	31.1037
chrII	101922	22.6767
chrII	102079	30.882
chrII	102242	17.4833
chrII	102439	21.374
chrII	102572	7.17467
chrII	102760	25.7387
chrII	102921	25.7887
chrII	103106	15.873
chrII	103265	18.0487
chrII	103384	5.26533
chrII	103555	12.1957
chrII	103707	9.685
chrII	103918	8.21933
chrII	104078	16.461
chrII	104270	7.50433
chrII	104466	8.03367
chrII	104579	3.949
chrII	104780	12.512
chrII	104906	18.7637
chrII	105111	12.9053
chrII	105286	9.893
[truncated: 70,439 more rows]
